# Supplementary material for: Efficacy and Safety of Cardioband in Patients with Tricuspid Regurgitation: Systematic Review and Meta-Analysis of Single-Arm Trials and Observational Studies
Source: J Clin Med. 2024 Oct 25;13(21):6393. doi: 10.3390/jcm13216393 (PMC11546409; doi:10.3390/jcm13216393)
Supplement: Supplementary file 1 [file jcm-13-06393-s001.zip]

Archive with 1 entries (1 files):
- jcm-3237147-supplementary.pdf
